# Supplementary material for: A second species of Tyloceridius Malaise (Hymenoptera, Tenthredinidae)
Source: Zookeys. 2014 Apr 2;(396):55–65. doi: 10.3897/zookeys.396.6566 (PMC3978265; doi:10.3897/zookeys.396.6566)
Supplement: XML Treatment for Tyloceridius [file zookeys.396.6566-treatment1.xml]

<!DOCTYPE tp:taxon-treatment
  PUBLIC "-//TaxonX//DTD Taxonomic Treatment Publishing DTD v0 20100105//EN" "tax-treatment-NSO.dtd">
<tp:taxon-treatment xmlns:tp="http://www.plazi.org/taxpub"><tp:treatment-meta><mixed-citation publication-type="journal"><person-group><name><surname>Wei</surname><given-names>Meicai</given-names></name><name><surname>Niu</surname><given-names>Gengyun</given-names></name><name><surname>Taeger</surname><given-names>Andreas</given-names></name></person-group><article-title>A second species of <italic>Tyloceridius</italic> Malaise (Hymenoptera, Tenthredinidae)</article-title><source>Zookeys</source><day>2</day><month>4</month><year>2014</year><volume>2014</volume><issue>396</issue><fpage>55</fpage><lpage>65</lpage><pub-id pub-id-type="doi">10.3897/zookeys.396.6566</pub-id></mixed-citation></tp:treatment-meta><tp:nomenclature><tp:taxon-name>
                        <tp:taxon-name-part taxon-name-part-type="genus">Tyloceridius</tp:taxon-name-part>
                        <object-id xmlns:xlink="http://www.w3.org/1999/xlink" xlink:type="simple">http://species-id.net/wiki/Tyloceridius</object-id>
                    </tp:taxon-name><tp:taxon-authority>Malaise, 1945</tp:taxon-authority><tp:nomenclature-citation-list><tp:nomenclature-citation><tp:taxon-name>Tyloceridius</tp:taxon-name><comment> Malaise, 1945: 171. Type species: <italic><tp:taxon-name>Allantus dorsatus</tp:taxon-name></italic> Mocsáry, 1883, by original designation.</comment></tp:nomenclature-citation></tp:nomenclature-citation-list></tp:nomenclature><tp:treatment-sec sec-type="Diagnosis"><title>Diagnosis.</title><p>Distinguished from other genera of <tp:taxon-name>Tenthredininae</tp:taxon-name> by deep furrow on ventral side of antennal flagellum and the very large, protruding and isolated supra-antennal tubercles.</p></tp:treatment-sec><tp:treatment-sec sec-type="Description"><title>Description.</title><p>Body robust (<xref ref-type="fig" rid="F1">Figs 1</xref>, <xref ref-type="fig" rid="F2">8</xref>). Clypeus transversely subconvex at basal third, anterior margin sharp, quarter-circularly incised with acute lateral teeth; apical <!--PageBreak-->third of labrum deflexed, and labrum thus truncate at apex in front view (<xref ref-type="fig" rid="F1">Figs 5</xref>, <xref ref-type="fig" rid="F3">11</xref>); mandibles strongly bent at apical third, asymmetric (<xref ref-type="fig" rid="F1">Figs 2</xref>, <xref ref-type="fig" rid="F1">3</xref>), right one with 1 basal tooth, 3 inner teeth; one of them placed on the dorsal side (<xref ref-type="fig" rid="F1">Fig. 3</xref>); left mandible with 1 basal tooth and 2 inner teeth, without dorsal tooth (<xref ref-type="fig" rid="F1">Fig. 2</xref>); malar space longer than diameter of median ocellus; inner margins of eyes very feebly S-curved and converging downwards, distance between eyes much longer than height of eye (<xref ref-type="fig" rid="F1">Figs 5</xref>, <xref ref-type="fig" rid="F3">11</xref>); supra-antennal tubercles large, highly elevated and quite free-standing (<xref ref-type="fig" rid="F1">Figs 4</xref>, <xref ref-type="fig" rid="F2">10</xref>, <xref ref-type="fig" rid="F3">12</xref>); head elongated behind eyes, occipital carina low but distinct; interocellar furrow broad and deep, postocellar furrow broad and shallow. Antennae stout and uniformly thick; 2<sup>nd</sup> antennomere about as long as broad, flagellum with a very deep and sharp longitudinal furrow along the outer-side from apex of the 3<sup>rd</sup> antennomere to 9<sup>th</sup> antennomere, 3<sup>rd</sup> antennomere distinctly longer than 4<sup>th</sup> (<xref ref-type="fig" rid="F1">Figs 6</xref>, <xref ref-type="fig" rid="F2">9</xref>). Anterior lobe of pronotum broad, without marginal carina, with broadest part about 3 × diameter of an ocellus; ventral margins of propleura narrowly but distinctly meeting; mesoscutellum flattened, mesoscutellar appendage with an obtuse middle ridge. anterior basin of metascutellum narrow, furrow like; dorsal lobe of metepimeron long and linear; mesosternal thorns wanting; posterior corner of metepimeron round, without appendage. Basal plates (first tergite) of abdomen contiguous on meson, without large membranous blotch (<xref ref-type="fig" rid="F2">Fig. 8</xref>). Inner tibial spur of fore leg bifurcate at apex; hind coxa small, hind femur not reaching apex of abdomen, distinctly shorter than hind tibia, hind tibial spur shorter than half length of metabasitarsus; metabasitarsus about as long as or slightly longer than following 3 tarsomeres together; claw cleft, inner tooth shorter than outer tooth. Venation similar to <italic><tp:taxon-name>Tenthredo</tp:taxon-name></italic>, anal cell of forewing with a short and erect cross vein at basal 2/5; hind wing with 2 closed middle cells, anal cell sessile or shortly petiolate (<xref ref-type="fig" rid="F1">Figs 1</xref>, <xref ref-type="fig" rid="F2">8</xref>).</p></tp:treatment-sec><tp:treatment-sec sec-type="Distribution"><title>Distribution.</title><p>Himalaya: China (Tibet), India (Jammu &amp; Kashmir, Uttaranchal, Himachal Pradesh), Nepal, Pakistan (Islamabad).</p></tp:treatment-sec><tp:treatment-sec sec-type="Key to species"><title>Key to species</title><table-wrap content-type="key" position="anchor" orientation="portrait"><table><tbody><tr><td rowspan="1" colspan="1">1</td><td rowspan="1" colspan="1">Dorsal side of head strongly shiny, with few widely scattered punctures; postocellar area not distinctly more strongly punctured than lateral parts of vertex; in both sexes, posterior yellow margins of tergites 3–4 not broader medially than laterally, usually connected with lateral yellow band of abdomen</td><td rowspan="1" colspan="1"><italic><tp:taxon-name>Tyloceridius dorsatus</tp:taxon-name></italic> (Mocsáry, 1883)</td></tr><tr><td rowspan="1" colspan="1">–</td><td rowspan="1" colspan="1">Dorsal side of head usually strongly punctured, distance between punctures about 1–3 × diameter of punctures; if lateral parts of vertex rather smooth, postocellar area more densely and distinctly more strongly punctured than lateral parts of the vertex; in female, posterior yellow margins of tergites 3–4 broader medially than laterally, not connected with lateral yellow band of abdomen; in male, tergites 3–4 dorsally completely black or posterior yellow margins less developed than in female</td><td rowspan="1" colspan="1"><italic><tp:taxon-name>Tyloceridius stictocephalus</tp:taxon-name></italic> sp. n.</td></tr></tbody></table></table-wrap><!--PageBreak--></tp:treatment-sec><tp:treatment-sec><!--Section generated to contain objects referenced in tp:taxon-treatment.--><fig id="F1" position="float" orientation="portrait"><label>Figures 1–7.</label><caption><p><italic><tp:taxon-name>Tyloceridius stictocephalus</tp:taxon-name></italic> sp. n., holotype, female <bold>1</bold> Adult, dorsal view <bold>2</bold> Left mandible <bold>3</bold> Right mandible <bold>4</bold> Head, dorsal view <bold>5</bold> Head, frontal view <bold>6</bold> Antenna 7 The 5<sup>th</sup> and 6<sup>th</sup> serrulae of lancet.</p></caption><graphic xmlns:xlink="http://www.w3.org/1999/xlink" xlink:href="zookeys-396-055-g001.jpg" position="float" orientation="portrait" xlink:type="simple"/></fig><fig id="F2" position="float" orientation="portrait"><label>Figures 8–10.</label><caption><p><italic><tp:taxon-name>Tyloceridius stictocephalus</tp:taxon-name></italic> sp. n., paratype, male <bold>8</bold> Adult, dorsal view <bold>9</bold> Adult, lateral view <bold>10</bold> Penis valve (scale bar = 200 μm).</p></caption><graphic xmlns:xlink="http://www.w3.org/1999/xlink" xlink:href="zookeys-396-055-g002.jpg" position="float" orientation="portrait" xlink:type="simple"/></fig><fig id="F3" position="float" orientation="portrait"><label>Figures 11–15.</label><caption><p><italic><tp:taxon-name>Tyloceridius dorsatus</tp:taxon-name></italic> (Mocsáry, 1883), female <bold>11</bold> Adult, dorsal view <bold>12</bold> Head, dorsal view <bold>13</bold> Head, frontal view <bold>14</bold> Antenna <bold>15</bold> The 5<sup>th</sup> and 6<sup>th</sup> serrulae of lancet <bold>11</bold> lectotype <bold>12–15</bold> a specimen from North India (SDEI).</p></caption><graphic xmlns:xlink="http://www.w3.org/1999/xlink" xlink:href="zookeys-396-055-g003.jpg" position="float" orientation="portrait" xlink:type="simple"/></fig></tp:treatment-sec></tp:taxon-treatment>
