# Supplementary material for: A second species of Tyloceridius Malaise (Hymenoptera, Tenthredinidae)
Source: Zookeys. 2014 Apr 2;(396):55–65. doi: 10.3897/zookeys.396.6566 (PMC3978265; doi:10.3897/zookeys.396.6566)
Supplement: XML Treatment for Tyloceridius stictocephalus [file zookeys.396.6566-treatment2.xml]

<!DOCTYPE tp:taxon-treatment
  PUBLIC "-//TaxonX//DTD Taxonomic Treatment Publishing DTD v0 20100105//EN" "tax-treatment-NSO.dtd">
<tp:taxon-treatment xmlns:tp="http://www.plazi.org/taxpub"><tp:treatment-meta><mixed-citation publication-type="journal"><person-group><name><surname>Wei</surname><given-names>Meicai</given-names></name><name><surname>Niu</surname><given-names>Gengyun</given-names></name><name><surname>Taeger</surname><given-names>Andreas</given-names></name></person-group><article-title>A second species of <italic>Tyloceridius</italic> Malaise (Hymenoptera, Tenthredinidae)</article-title><source>Zookeys</source><day>2</day><month>4</month><year>2014</year><volume>2014</volume><issue>396</issue><fpage>55</fpage><lpage>65</lpage><pub-id pub-id-type="doi">10.3897/zookeys.396.6566</pub-id></mixed-citation></tp:treatment-meta><tp:nomenclature><tp:taxon-name>
                        <tp:taxon-name-part taxon-name-part-type="genus">Tyloceridius</tp:taxon-name-part>
                        <tp:taxon-name-part taxon-name-part-type="species">stictocephalus</tp:taxon-name-part>
                        <object-id xmlns:xlink="http://www.w3.org/1999/xlink" content-type="zoobank" xlink:type="simple">http://zoobank.org/49ED98B4-BA75-4E93-9CC4-68B8DDA26C44</object-id>
                        <object-id xmlns:xlink="http://www.w3.org/1999/xlink" xlink:type="simple">http://species-id.net/wiki/Tyloceridius_stictocephalus</object-id>
                    </tp:taxon-name><tp:taxon-status xmlns:xlink="http://www.w3.org/1999/xlink" xlink:type="simple">sp. n.</tp:taxon-status><xref ref-type="fig" rid="F1">Figs 1</xref><xref ref-type="fig" rid="F2">–10</xref></tp:nomenclature><tp:treatment-sec sec-type="Description"><title>Description.</title><p>Holotype ♀ (<xref ref-type="fig" rid="F1">Fig. 1</xref>).</p><fig id="F1" position="float" orientation="portrait"><label>Figures 1–7.</label><caption><p><italic><tp:taxon-name>Tyloceridius stictocephalus</tp:taxon-name></italic> sp. n., holotype, female <bold>1</bold> Adult, dorsal view <bold>2</bold> Left mandible <bold>3</bold> Right mandible <bold>4</bold> Head, dorsal view <bold>5</bold> Head, frontal view <bold>6</bold> Antenna 7 The 5<sup>th</sup> and 6<sup>th</sup> serrulae of lancet.</p></caption><graphic xmlns:xlink="http://www.w3.org/1999/xlink" xlink:href="zookeys-396-055-g001.jpg" position="float" orientation="portrait" xlink:type="simple"/></fig><p>Body length 11 mm. Greenish yellow, following parts black: apex of each mandible; antennae entirely; supra-antennal tubercle, frons and adjacent area of upper inner orbit except a stripe on frontal ridge, postocellar area, a broad band from upper hind corner of each eye to postocellar area (<xref ref-type="fig" rid="F1">Figs 1</xref>, <xref ref-type="fig" rid="F1">4</xref>); a medial band on pronotum; meso- and metanotum, except mesoscutellum and 2 small triangular spots on mesoscutal lateral lobe and 2 linear spots on mesoscutal median lobe; abdomen above, except for tergites 8–10 and a broad band on posterior margin of tergites 3–4 (in the middle covering about two thirds, laterally about one third of the length of the tergite); depressed upper corner of mesepimeron and a minute and roundish dot in lower posterior corner of mesepisternum. Legs greenish yellow, following parts black: a small dot on extreme apex of each femur; a narrow dorsal stripe on each tibia and tarsus. Wings hyaline with very faint yellow tinge, vein C and stigma yellow brown, other veins pale brown. Body hairs silver.</p><p>Body shiny; labrum without large punctures; central area of clypeus, outer sides of mandibles with some large punctures, head above antenna including supra-antennal tubercle with large and deep punctures, interspaces between punctures about as large as a puncture, surface smooth and shiny; punctures on postorbit sparser but distinct; punctures on mesoscutal median lobe and mesoscutal lateral lobe smaller than punctures on head, interspaces shiny; posterior margin of mesoscutellum densely punctured, dorsal side of mesoscutellum hardly punctured; mesoscutellar appendage impunctate, parapsis of mesothorax microsculptured; metascutellum with some minute punctures; mesepisternum densely punctured, narrow interspaces smooth, strongly shiny; metepisternum densely punctured, mesepimeron and metepimeron polished, with scattered punctures. Abdominal tergites 1–2 strongly shiny, tergite 3 weakly microsculptured in basal half, tergites 4–7 distinctly microsculptured and punctured in basal half.</p><p>Clypeus and labrum as <xref ref-type="fig" rid="F1">Fig. 5</xref>; left mandible as <xref ref-type="fig" rid="F1">Fig. 2</xref>, right mandible as <xref ref-type="fig" rid="F1">Fig. 3</xref>; ED = 1.7; supra-antennal tubercle larger than scape (<xref ref-type="fig" rid="F1">Fig. 4</xref>), clearly above top of ocelli in lateral view; a distinct tubercle present on anterior margin of middle fovea and almost in line with anterior margins of supra-antennal tubercles; frontal walls broad and flat, parallel to each other; postocellar area 1.2 × as broad as long; lateral furrows deep, distinctly divergent backwards; POL : OOL : OCL = 1 : 2.5 : 2.5; head behind eyes about as long as eyes in dorsal view, lateral edge roundly curved (<xref ref-type="fig" rid="F1">Fig. 4</xref>); occipital carina distinct in entire length. Antennae stout, weakly compressed, 0.9 × length of head and thorax combined, antennomere 3 0.9 × length of antennomeres 4 and 5 combined, antennomeres 6–8 1.7 × as long as broad (<xref ref-type="fig" rid="F1">Fig. 6</xref>). Anal cell of hind wing sessile. Ovipositor sheath 1.1 × length of fore tibia. Lancet with 21 serrulae, serrulae 5–6 as <xref ref-type="fig" rid="F1">Fig. 7</xref>.</p><p>Variability (females). Body length 10–11 mm. Punctation on upper head varies from sparse to dense; supra-antennal tubercle sometimes only with few punctures and <!--PageBreak-->/ or smaller than scape; tergites 1–2 smooth to rather densely punctured laterally and on basal half; POL : OOL : OCL = 1 : 2.0–2.7 : 2.0–2.6; postocellar area 1.2–1.4 × as broad as long; head behind eyes 0.8–1.0 × as long as eyes in dorsal view. Ratio of length and breadth of antennomeres 6–8: 1.5–1.9. Black spot on lower mesepisternum may be indistinct or missing; pale color on tergite 4 may be reduced to a triangular spot; greenish color may alter (in dried specimens) to yellow.</p><p>Male. (<xref ref-type="fig" rid="F2">Figs 8–10</xref>) Body length 8–9 mm. Color and structure similar to female. Generally darker than the female: pale stripe on upper inner orbit very narrow and only exceptionally nearly extending toward postocellar area; frontal ridges black or pale marked; hind tibia and tarsus entirely black; pale macula on mesoscutellum more or less reduced; mes<!--PageBreak-->oscutal median lobe usually entirely black, without pale lateral stripe; tegula black, basally pale; lower mesepisternum usually with broad black stripe, sometimes anteriorly reduced to a large spot; tergites 3-4 dorsally usually only with faintly indicated pale hind margin, sometimes completely black; subgenital plate apical margin rounded. Penis valve <xref ref-type="fig" rid="F2">Fig. 10</xref>.</p><fig id="F2" position="float" orientation="portrait"><label>Figures 8–10.</label><caption><p><italic><tp:taxon-name>Tyloceridius stictocephalus</tp:taxon-name></italic> sp. n., paratype, male <bold>8</bold> Adult, dorsal view <bold>9</bold> Adult, lateral view <bold>10</bold> Penis valve (scale bar = 200 μm).</p></caption><graphic xmlns:xlink="http://www.w3.org/1999/xlink" xlink:href="zookeys-396-055-g002.jpg" position="float" orientation="portrait" xlink:type="simple"/></fig><p>Pictures of several paratypes are given in original resolution at <ext-link xmlns:xlink="http://www.w3.org/1999/xlink" ext-link-type="uri" xlink:href="http://dx.doi.org/10.6084/m9.figshare.781286" xlink:type="simple">http://dx.doi.org/10.6084/m9.figshare.781286</ext-link></p></tp:treatment-sec><tp:treatment-sec sec-type="Etymology"><title>Etymology.</title><p>The specific epithet, an adjective, refers to the distinctly punctured head.</p></tp:treatment-sec><tp:treatment-sec sec-type="Distribution"><title>Distribution.</title><p>China (Tibet), Nepal (Karnali).</p></tp:treatment-sec><tp:treatment-sec sec-type="Holotype"><title>Holotype.</title><p>♀, <bold>China:</bold> Tibet, Yadong, Naiduilashan, <named-content xmlns:xlink="http://www.w3.org/1999/xlink" content-type="dwc:verbatimCoordinates" xlink:type="simple">27°24'51"N, 88°56'08"E</named-content>, 3100m, 2003.VIII.29, Wei Meicai leg. Coll. CSCS.</p></tp:treatment-sec><tp:treatment-sec sec-type="Paratypes"><title>Paratypes.</title><p>(7 ♀♀, 10 ♂♂, DEI-GISHym 17227–17243, in coll. CSCS, DEI, NHRS, NKME). Nepal, Prov. Karnali: 1 ♀, Umg. Churta 3000–3400 m, 31.V.2007 (DEI-GISHym 17228, <ext-link xmlns:xlink="http://www.w3.org/1999/xlink" ext-link-type="uri" xlink:href="http://www.boldsystems.org/index.php/Public_BarcodeCluster?clusteruri=BOLD:ACG2198" xlink:type="simple">BOLD:ACG2198</ext-link>); 1 ♀, Umg. Churta E Hochtal 3500–4000 m, 02.VI.–04.VI.2007; 4 ♂♂, Umg. Churta E Hochtal 3500–3800 m, 02.VI.2007; 1 ♀, Gothichaur, <named-content xmlns:xlink="http://www.w3.org/1999/xlink" content-type="dwc:verbatimCoordinates" xlink:type="simple">29°12'10"N, 82°18'56"E</named-content>, 2850 m, 09.VI.1997; 1 ♀, Gothichaur, Thymian-Wiese, 3100 m, 26.V.2007; 1 ♀ 2 ♂♂, Gothichaur, <named-content xmlns:xlink="http://www.w3.org/1999/xlink" content-type="dwc:verbatimCoordinates" xlink:type="simple">29°11'54"N, 82°18'36"E</named-content>, 2850 m, Sumpfwiese, 26.V.–05.VI.2007; 4 ♂♂, Gothichaur, <named-content xmlns:xlink="http://www.w3.org/1999/xlink" content-type="dwc:verbatimCoordinates" xlink:type="simple">29°11'54"N, 82°18'36"E</named-content>, 2850 m, Umg. Lager, 26.V.–05.VI.2007; all specimens F. Creutzburg leg.; 1 ♀, Gothichaur 2 km W, 2700 m; 20.-21.V.1995, M. Hartmann leg.; 1 ♀, Gothichaur, Wald, <named-content xmlns:xlink="http://www.w3.org/1999/xlink" content-type="dwc:verbatimCoordinates" xlink:type="simple">29°12'10"N, 82°18'56"E</named-content>, 2850 m, 08.VI.1997, M. Hartmann leg.</p></tp:treatment-sec></tp:taxon-treatment>
