# Supplementary material for: A second species of Tyloceridius Malaise (Hymenoptera, Tenthredinidae)
Source: Zookeys. 2014 Apr 2;(396):55–65. doi: 10.3897/zookeys.396.6566 (PMC3978265; doi:10.3897/zookeys.396.6566)
Supplement: XML Treatment for Tyloceridius dorsatus [file zookeys.396.6566-treatment3.xml]

<!DOCTYPE tp:taxon-treatment
  PUBLIC "-//TaxonX//DTD Taxonomic Treatment Publishing DTD v0 20100105//EN" "tax-treatment-NSO.dtd">
<tp:taxon-treatment xmlns:tp="http://www.plazi.org/taxpub"><tp:treatment-meta><mixed-citation publication-type="journal"><person-group><name><surname>Wei</surname><given-names>Meicai</given-names></name><name><surname>Niu</surname><given-names>Gengyun</given-names></name><name><surname>Taeger</surname><given-names>Andreas</given-names></name></person-group><article-title>A second species of <italic>Tyloceridius</italic> Malaise (Hymenoptera, Tenthredinidae)</article-title><source>Zookeys</source><day>2</day><month>4</month><year>2014</year><volume>2014</volume><issue>396</issue><fpage>55</fpage><lpage>65</lpage><pub-id pub-id-type="doi">10.3897/zookeys.396.6566</pub-id></mixed-citation></tp:treatment-meta><tp:nomenclature><tp:taxon-name>
                        <tp:taxon-name-part taxon-name-part-type="genus">Tyloceridius</tp:taxon-name-part>
                        <tp:taxon-name-part taxon-name-part-type="species">dorsatus</tp:taxon-name-part>
                        <object-id xmlns:xlink="http://www.w3.org/1999/xlink" xlink:type="simple">http://species-id.net/wiki/Tyloceridius_dorsatus</object-id>
                    </tp:taxon-name><tp:taxon-authority>(Mocsáry, 1883)</tp:taxon-authority><xref ref-type="fig" rid="F3">Figs 11–15</xref><tp:nomenclature-citation-list><tp:nomenclature-citation><tp:taxon-name>Allantus dorsatus</tp:taxon-name><comment> Mocsáry, 1883: 4, ♀, India orientalis. <xref ref-type="bibr" rid="B11">Taeger 1991</xref>: 76, lectotype designation.</comment></tp:nomenclature-citation><!--PageBreak--><tp:nomenclature-citation><tp:taxon-name>Tenthredo aliena</tp:taxon-name><comment> Enslin, 1912: 103. New name for <italic><tp:taxon-name>Allantus dorsatus</tp:taxon-name></italic> Mocsáry, 1883.</comment></tp:nomenclature-citation><tp:nomenclature-citation><tp:taxon-name>Tyloceridius dorsatus</tp:taxon-name><comment>: <xref ref-type="bibr" rid="B4">Malaise 1945</xref>: 171.</comment></tp:nomenclature-citation><tp:nomenclature-citation><tp:taxon-name>Rhogogastera bituberculata</tp:taxon-name><comment> Cameron, 1906: 289 [sex not given], Kashmir at 6000 ft. Synonymy by <xref ref-type="bibr" rid="B4">Malaise 1945</xref>: 171.</comment></tp:nomenclature-citation></tp:nomenclature-citation-list></tp:nomenclature><tp:treatment-sec sec-type="Description"><title>Description.</title><p>Lectotype of <italic><tp:taxon-name>Allantus dorsatus</tp:taxon-name></italic> ♀ (<xref ref-type="fig" rid="F3">Fig. 11</xref>), additions based on other specimens are given in brackets [ ].</p><p>Body length 11 mm. Greenish yellow, following parts black: apex of each mandible; antennae entirely (<xref ref-type="fig" rid="F3">Fig. 14</xref>); supra-antennal tubercle, frons and adjacent area of upper inner orbit except a short stripe on frontal ridge, postocellar area, a broad band from upper hind corner of each eye to postocellar area (<xref ref-type="fig" rid="F3">Figs 12</xref>, <xref ref-type="fig" rid="F3">13</xref>); a medial band on pronotum; meso- and metanotum, except mesoscutellum and 2 small triangular spots on mesoscutal lateral lobe and 2 linear spots on mesoscutal median lobe (the latter sometimes absent); abdomen above, except for tergites 8–10 and posterior 2/5 of tergites 3–4; depressed upper corner of mesepimeron and a small and roundish spot in lower posterior corner of mesepisternum. Legs greenish yellow, following parts black: a small dot on extreme apex of each femur; a narrow dorsal stripe on fore and middle tibiae, dorsal side of hind tibia; a narrow stripe on fore and middle tarsi above (sometimes interrupted), hind tarsus entirely. Wings hyaline with faint yellowish tinge, veins and stigma pale brown, base of stigma slightly darkened. Body hairs silver.</p><fig id="F3" position="float" orientation="portrait"><label>Figures 11–15.</label><caption><p><italic><tp:taxon-name>Tyloceridius dorsatus</tp:taxon-name></italic> (Mocsáry, 1883), female <bold>11</bold> Adult, dorsal view <bold>12</bold> Head, dorsal view <bold>13</bold> Head, frontal view <bold>14</bold> Antenna <bold>15</bold> The 5<sup>th</sup> and 6<sup>th</sup> serrulae of lancet <bold>11</bold> lectotype <bold>12–15</bold> a specimen from North India (SDEI).</p></caption><graphic xmlns:xlink="http://www.w3.org/1999/xlink" xlink:href="zookeys-396-055-g003.jpg" position="float" orientation="portrait" xlink:type="simple"/></fig><p>Body shiny; labrum and outer side of mandible with some large punctures, head otherwise almost impunctate, frontal basin feebly microsculptured; mesoscutal median lobe and mesoscutal lateral lobe sparsely punctured, interspaces smooth and shiny; posterior margin of mesoscutellum densely punctured, dorsal side of mesoscutellum hardly punctured; mesoscutellar appendage and parapsis impunctate; metascutellum with some minute punctures; mesepisternum shallowly but distinctly punctured, surface smooth, strongly shiny; metepisternum densely punctured, mesepimeron and metepimeron polished, with scattered punctures. Abdominal tergites 1–2 strongly shiny, tergite 3 weakly microsculptured in basal half, tergites 4–7 distinctly microsculptured and punctured in basal half.</p><p>Clypeus, labrum, mandibles as <xref ref-type="fig" rid="F3">Fig. 11</xref>; ED = 1.3; supra-antennal tubercle distinctly smaller than scape (<xref ref-type="fig" rid="F3">Figs 12</xref>, <xref ref-type="fig" rid="F3">13</xref>), clearly lower than top of ocelli in lateral view; a small tubercle present in bottom of middle fovea and in line with posterior margins of supra-antennal tubercles; frontal walls broad and flat, weakly divergent forwards; postocellar area broader than long as 7 : 5; lateral furrows deep, weakly divergent backwards; POL : OOL : OCL = 15 : 29 : 27; head behind eyes about 0.7 × length of eyes in dorsal view, indistinctly narrowed (<xref ref-type="fig" rid="F3">Fig. 12</xref>); occipital carina distinct in lower 2/3 and rather weak in dorsal 1/3. Antennae weakly compressed, as long as head and thorax combined, antennomere 3 0.9 × length of antennomeres 4 and 5 together, [antennomeres 6–8 1.5–2.4 × as long as broad (<xref ref-type="fig" rid="F3">Fig. 14</xref>)]. Anal cell of hind wing with a very short petiole. Ovipositor sheath as long as fore tibia. [Lancet with 20 serrulae, serrulae 5–6 as <xref ref-type="fig" rid="F3">Fig. 15</xref>].</p><p>Male. Body length 8 mm. Similar to female except head distinctly narrowed behind eyes in dorsal view, malar space slightly longer than diameter of median ocellus; pale stripe from upper inner orbit to postocellar area missing; subgenital plate rounded <!--PageBreak-->at apex; penis valve simple, valviceps weakly bent; harpe about 2 × as long as broad (see figs 678 and 680 in <xref ref-type="bibr" rid="B10">Saini 2007</xref>).</p></tp:treatment-sec><tp:treatment-sec sec-type="Distribution"><title>Distribution.</title><p>India: Himachal Pradesh, Jammu &amp; Kashmir, Uttaranchal (<xref ref-type="bibr" rid="B9">Saini et al. 2006</xref>); Pakistan: Islamabad (<xref ref-type="bibr" rid="B13">Togashi 1989</xref>). It is ambiguous whether these records <!--PageBreak-->actually base on <italic><tp:taxon-name>Tyloceridius dorsatus</tp:taxon-name></italic> or on the new <italic><tp:taxon-name>Tyloceridius stictocephalus</tp:taxon-name></italic>. We studied material from Himachal Pradesh, Jammu &amp; Kasmir and Uttaranchal. Referring to <xref ref-type="bibr" rid="B6">Muche (1983)</xref>, <xref ref-type="bibr" rid="B10">Saini (2007)</xref> recorded <italic><tp:taxon-name>Tyloceridius dorsatus</tp:taxon-name></italic> also from Nepal and Bhutan, but Muche mentioned only 1 ♀ (!) from India (“Chaurengi” located in former Uttarpradesh).</p><p>Lectotype (<xref ref-type="fig" rid="F3">Fig. 11</xref>): 1♀, “Himalaya, Plasow”; “<italic><tp:taxon-name>Allantus dorsatus</tp:taxon-name></italic> Mocs., India Oriental”; “Lectotypus <italic><tp:taxon-name>Allantus dorsatus</tp:taxon-name></italic> Mocs., design. A. Taeger, 1988” [red]; “<italic><tp:taxon-name>Tyloceridius dorsatus</tp:taxon-name></italic> (Mocs.), det. A. Taeger, 88”. (HNHM). Left antenna, apical 3 antennomeres of right antenna, right foreleg below femur, left middle tarsus, right hind tarsus and left leg below femur are missing.</p><p>Paralectotype. 1 ♀, “Himalaya, Plasow”; “Typus <italic><tp:taxon-name>Allantus dorsatus</tp:taxon-name></italic> Mocs.”; “Syntype [sic!] <italic><tp:taxon-name>Allantus dorsatus</tp:taxon-name></italic> Mocsáry, 1883. teste A. Taeger, 2011” [red]; “<italic><tp:taxon-name>Tylocerus</tp:taxon-name></italic> [sic!] gen. n. <italic>bituberculatus</italic> Cam., Malaise det. 1935”; “DEI-GISHym 10877” (HNHM, figs see <ext-link xmlns:xlink="http://www.w3.org/1999/xlink" ext-link-type="uri" xlink:href="http://dx.doi.org/10.6084/m9.figshare.781292" xlink:type="simple">http://dx.doi.org/10.6084/m9.figshare.781292</ext-link>).</p></tp:treatment-sec><tp:treatment-sec sec-type="Other specimens examined"><title>Other specimens examined.</title><p>1 ♀ (<xref ref-type="fig" rid="F3">Figs 12–15</xref>), India, Uttaranchal (former N Uttar Pradesh), 5. 7. 1989, Rishikesh [<named-content xmlns:xlink="http://www.w3.org/1999/xlink" content-type="dwc:verbatimCoordinates" xlink:type="simple">30.117°N, 78.317°E</named-content>], A. Riedel leg. (SDEI); 1♀ same data (see <ext-link xmlns:xlink="http://www.w3.org/1999/xlink" ext-link-type="uri" xlink:href="http://dx.doi.org/10.6084/m9.figshare.903712" xlink:type="simple">http://dx.doi.org/10.6084/m9.figshare.903712</ext-link>); 2 ♀♀, India, Kalatop, (H.P.), 8200’, 11.7.83, M.S. Saini (USNM); 1♀1♂, India, Himachal Pradesh, Kalatop, 2400m, July 1983, M.S. Saini collector, <italic><tp:taxon-name>Tyloceridius dorsatus</tp:taxon-name></italic> Malaise (!) (USNM); 1 ♀ 2 ♂♂, kept in NHRS, data unrecorded; 1 ♀ 1 ♂ India, Uttarakhand, Joshimath, 14.6.1983, leg. Balbir (NHRS, photo documentation by H. Vårdal).</p></tp:treatment-sec><tp:treatment-sec sec-type="Remarks"><title>Remarks.</title><p><xref ref-type="bibr" rid="B10">Saini (2007)</xref> described both sexes and illustrated the lancet, penis valve and gonoforceps. This species is widely distributed at higher altitudes in Uttaranchal &amp; Himachal Pradesh (<xref ref-type="bibr" rid="B10">Saini 2007</xref>).</p></tp:treatment-sec><ref-list><ref id="B11"><mixed-citation xmlns:xlink="http://www.w3.org/1999/xlink" xlink:type="simple"><person-group><name name-style="western"><surname>Taeger</surname><given-names>A</given-names></name></person-group> (<year>1991</year>) <article-title>Zwei neue paläarktische Blattwespengattungen aus der Unterfamilie Tenthredininae (Insecta, Hymenoptera, Symphyta: Tenthredinidae).</article-title><source>Entomologische Abhandlungen aus dem Staatlichen Museum für Tierkunde in Dresden</source><volume>54</volume>(<issue>3</issue>): <fpage>71</fpage>–<lpage>95</lpage>. doi: <ext-link ext-link-type="doi" xlink:href="10.6084/m9.figshare.840512" xlink:type="simple">10.6084/m9.figshare.840512</ext-link>.</mixed-citation></ref><ref id="B4"><mixed-citation xmlns:xlink="http://www.w3.org/1999/xlink" xlink:type="simple"><person-group><name name-style="western"><surname>Malaise</surname><given-names>R</given-names></name></person-group> (<year>1945</year>) <article-title>Tenthredinoidea of South-Eastern Asia with a general zoogeographical review.</article-title><source>Opuscula Entomologica, Supplementum</source><volume>4</volume>: <fpage>1</fpage>–<lpage>288</lpage>.</mixed-citation></ref><ref id="B10"><mixed-citation xmlns:xlink="http://www.w3.org/1999/xlink" xlink:type="simple"><person-group><name name-style="western"><surname>Saini</surname><given-names>MS</given-names></name></person-group> (<year>2007</year>) <source>Subfamily Tenthredininae Sans Genus <italic>Tenthredo</italic>. In: Indian Sawflies Biodiversity. Keys, Catalogue &amp; Illustrations</source>. <volume>Vol. 2</volume>. <publisher-name>Bishen Singh Mahendra Pal Singh</publisher-name>, <publisher-loc>Dehra Dun</publisher-loc>, <lpage>234</lpage> pp.</mixed-citation></ref><ref id="B9"><mixed-citation xmlns:xlink="http://www.w3.org/1999/xlink" xlink:type="simple"><person-group><name name-style="western"><surname>Saini</surname><given-names>MS</given-names></name><name name-style="western"><surname>Blank</surname><given-names>SM</given-names></name><name name-style="western"><surname>Smith</surname><given-names>DR</given-names></name></person-group> (<year>2006</year>) <article-title>Checklist of the Sawflies (Hymenoptera: Symphyta) of India.</article-title> In: <person-group><name name-style="western"><surname>Blank</surname><given-names>SM</given-names></name><name name-style="western"><surname>Schmidt</surname><given-names>S</given-names></name><name name-style="western"><surname>Taeger</surname><given-names>A</given-names></name></person-group> (<role>Eds</role>) <source>Recent Sawfly Research: Synthesis and Prospects</source>. <publisher-name>Goecke &amp; Evers</publisher-name>, <publisher-loc>Keltern</publisher-loc>, <fpage>575</fpage>–<lpage>612</lpage>.</mixed-citation></ref><ref id="B13"><mixed-citation xmlns:xlink="http://www.w3.org/1999/xlink" xlink:type="simple"><person-group><name name-style="western"><surname>Togashi</surname><given-names>I</given-names></name></person-group> (<year>1989</year>) <article-title>Some Sawflies (Hymenoptera, Tenthredinidae) from Pakistan Collected by Dr. H. Kurahashi in 1987.</article-title><source>Japanese Journal of Entomology</source><volume>57</volume>(<issue>3</issue>): <fpage>573</fpage>–<lpage>580</lpage>.</mixed-citation></ref><ref id="B6"><mixed-citation xmlns:xlink="http://www.w3.org/1999/xlink" xlink:type="simple"><person-group><name name-style="western"><surname>Muche</surname><given-names>WH</given-names></name></person-group> (<year>1983</year>) <article-title>Die von Herrn Dr. W. Wittmer in Indien und Bhutan gesammelten Blattwespen, mit Beschreibung von sechs neuen Arten der Tenthredinidae (Hymenoptera, Symphyta).</article-title><source>Reichenbachia</source><volume>21</volume>(<issue>29</issue>): <fpage>167</fpage>–<lpage>180</lpage>.</mixed-citation></ref></ref-list></tp:taxon-treatment>
